# Supplementary material for: Metabolomic and Bacterial Community Signatures of Weathering Time in Empty Puparia of Aldrichina grahami (Aldrich, 1930) (Diptera: Calliphoridae)
Source: Insects. 2026 Jul 17;17(7):736. doi: 10.3390/insects17070736 (PMC13411882; doi:10.3390/insects17070736)
Supplement: Supplementary file 1 [file insects-17-00736-s001.zip]

Archive with 2 entries (2 files):
- Supplementary_Tables.pdf
- supplementary-figure.pdf
